# Supplementary material for: Seroprevalence of Anti-SARS-CoV-2 Antibodies in Blood Donors from Nuevo Leon State, Mexico, during 2020: A Retrospective Cross-Sectional Evaluation
Source: Viruses. 2021 Jun 24;13(7):1225. doi: 10.3390/v13071225 (PMC8310175; doi:10.3390/v13071225)
Supplement: Supplementary file 1 [file viruses-13-01225-s001.zip]

Archive with 1 entries (1 files):
- viruses-1206453suppforXMLFinal.pdf
